# Supplementary material for: GelFAP v2.0: an improved platform for Gene functional analysis in Gastrodia elata
Source: BMC Genomics. 2023 Apr 4;24:164. doi: 10.1186/s12864-023-09260-1 (PMC10074892; doi:10.1186/s12864-023-09260-1)
Supplement: Supplementary file 1 — Additional file 1: Table S1. Summary of RNA-seq datasets collected in G.elata. Table S2. Key enzymes genes of flavonoid biosynthesis in G.elata. Table S3. Co-expression Relationship between key enzymes genes in flavonoid biosynthesis and transcription factor coding genes. Table S4. Co-expression Relationship between key enzymes genes in flavonoid biosynthesis. [file 12864_2023_9260_MOESM1_ESM.xlsx]

## Sheet: Table S1
Table S1. Summary of RNA-seq datasets collected in G.elata.
Accession (SPR)	Accession (SRA)	Discription	Overall Mapping ratio
SRP118053	SRR6049654	RNA sequencing of four kinds of G. elata samples (inbred Wu, inbred Hong, hybrid Wu-Hong and hybrid Hong-Wu)	0.8262
	SRR6049655	RNA sequencing of four kinds of G. elata samples (inbred Wu, inbred Hong, hybrid Wu-Hong and hybrid Hong-Wu)	0.9105
	SRR6049656	RNA sequencing of four kinds of G. elata samples (inbred Wu, inbred Hong, hybrid Wu-Hong and hybrid Hong-Wu)	0.8491
	SRR6049657	RNA sequencing of four kinds of G. elata samples (inbred Wu, inbred Hong, hybrid Wu-Hong and hybrid Hong-Wu)	0.8885
	SRR6049658	RNA sequencing of four kinds of G. elata samples (inbred Wu, inbred Hong, hybrid Wu-Hong and hybrid Hong-Wu)	0.8661
	SRR6049659	RNA sequencing of four kinds of G. elata samples (inbred Wu, inbred Hong, hybrid Wu-Hong and hybrid Hong-Wu)	0.8505
	SRR6049660	RNA sequencing of four kinds of G. elata samples (inbred Wu, inbred Hong, hybrid Wu-Hong and hybrid Hong-Wu)	0.874
	SRR6049661	RNA sequencing of four kinds of G. elata samples (inbred Wu, inbred Hong, hybrid Wu-Hong and hybrid Hong-Wu)	0.8407
	SRR6049662	RNA sequencing of four kinds of G. elata samples (inbred Wu, inbred Hong, hybrid Wu-Hong and hybrid Hong-Wu)	0.8415
	SRR6049663	RNA sequencing of four kinds of G. elata samples (inbred Wu, inbred Hong, hybrid Wu-Hong and hybrid Hong-Wu)	0.8218
	SRR6049664	RNA sequencing of four kinds of G. elata samples (inbred Wu, inbred Hong, hybrid Wu-Hong and hybrid Hong-Wu)	0.8573
	SRR6049665	RNA sequencing of four kinds of G. elata samples (inbred Wu, inbred Hong, hybrid Wu-Hong and hybrid Hong-Wu)	0.8148
SRP108465	SRR5643513	five period of Gastrodia elata	0.8734
	SRR5643514	five period of Gastrodia elata	0.9163
	SRR5643515	five period of Gastrodia elata	0.8955
	SRR5643524	five period of Gastrodia elata	0.8761
	SRR5643525	five period of Gastrodia elata	0.9459
	SRR5643528	five period of Gastrodia elata	0.9147
	SRR5643658	five period of Gastrodia elata	0.9211
	SRR5643659	five period of Gastrodia elata	0.924
	SRR5643660	five period of Gastrodia elata	0.9256
	SRR5643661	five period of Gastrodia elata	0.9261
	SRR5643662	five period of Gastrodia elata	0.9201
	SRR5643663	five period of Gastrodia elata	0.9129
	SRR5643664	five period of Gastrodia elata	0.928
SRP064423	SRR2545914	vegetative propagation corms	0.954
	SRR2545915	Juvenile tuber	0.9289
SRP279888	SRR12578051	Gastrodia elata tuber	0.9331
	SRR12578052	Gastrodia elata tuber	0.9569
	SRR12578053	Gastrodia elata tuber	0.9532
	SRR12578054	Juvenile tuber	0.9545
	SRR12578055	Juvenile tuber	0.8753
	SRR12578056	Juvenile tuber	0.7639
	SRR12578057	Mother tuber of Gastrodia elata	0.7373
	SRR12578058	Mother tuber of Gastrodia elata	0.758
	SRR12578059	Mother tuber of Gastrodia elata	0.9433
	SRR12578060	Mother tuber of Juvenile	0.9301
	SRR12578061	Mother tuber of Juvenile	0.7671
	SRR12578062	Mother tuber of Juvenile	0.7578
SRP268570	SRR12079959	Healthy mature tubers of G. elata Bl. f. glauca	0.9355
	SRR12079960	Healthy mature tubers of G. elata Bl. f. glauca	0.9427
	SRR12079961	Healthy mature tubers of G. elata Bl. f. glauca	0.939
	SRR12079962	Fungal-diseased mature tubers of G. elata Bl. f. glauca	0.9355
	SRR12079963	Fungal-diseased mature tubers of G. elata Bl. f. glauca	0.9399
	SRR12079964	Fungal-diseased mature tubers of G. elata Bl. f. glauca	0.9346
In House Data	GE_1	Gastrodia elata f.glauca	0.9491
	GE_2	Gastrodia elata f.glauca	0.9226
	GE_3	Gastrodia elata f.glauca	0.934
	RGE_1	Gastrodia elata f.elata	0.8824
	RGE_2	Gastrodia elata f.elata	0.8682
	RGE_3	Gastrodia elata f.elata	0.8944

## Sheet: Table S2
Table S2. Key enzymes genes of flavonoid biosynthesis in G.elata.
Genes	KO	Enzyme	Annotation	Best Hit in Arabidopsis
GWHGBDNU000606	K10775	PAL	phenylalanine ammonia-lyase [EC:4.3.1.24]	AT2G37040.1
GWHGBDNU008025	K10775	PAL	phenylalanine ammonia-lyase [EC:4.3.1.24]	None
GWHGBDNU010861	K10775	PAL	phenylalanine ammonia-lyase [EC:4.3.1.24]	AT2G37040.1
GWHGBDNU010866	K10775	PAL	phenylalanine ammonia-lyase [EC:4.3.1.24]	AT2G37040.1
GWHGBDNU010867	K10775	PAL	phenylalanine ammonia-lyase [EC:4.3.1.24]	AT2G37040.1
GWHGBDNU011044	K10775	PAL	phenylalanine ammonia-lyase [EC:4.3.1.24]	AT2G37040.1
GWHGBDNU009498	K00487	C4H	trans-cinnamate 4-monooxygenase [EC:1.14.14.91]	AT2G30490.1
GWHGBDNU007143	K01904	4CL	4-coumarate--CoA ligase [EC:6.2.1.12]	AT4G05160.1
GWHGBDNU014226	K01961	ACCase	acetyl-CoA carboxylase, biotin carboxylase subunit [EC:6.4.1.2 6.3.4.14]	AT5G35360.1
GWHGBDNU002875	K01962	ACCase	acetyl-CoA carboxylase carboxyl transferase subunit alpha [EC:6.4.1.2 2.1.3.15]	AT2G38040.1
GWHGBDNU002420	K01963	ACCase	acetyl-CoA carboxylase carboxyl transferase subunit beta [EC:6.4.1.2 2.1.3.15]	ATCG00500.1
GWHGBDNU019408	K11262	ACCase	acetyl-CoA carboxylase / biotin carboxylase 1 [EC:6.4.1.2 6.3.4.14 2.1.3.15]	AT1G36160.1
GWHGBDNU001033	K00660	CHS	chalcone synthase [EC:2.3.1.74]	AT5G13930.1
GWHGBDNU001273	K00660	CHS	chalcone synthase [EC:2.3.1.74]	AT5G13930.1
GWHGBDNU001354	K00660	CHS	chalcone synthase [EC:2.3.1.74]	AT5G13930.1
GWHGBDNU001355	K00660	CHS	chalcone synthase [EC:2.3.1.74]	AT5G13930.1
GWHGBDNU001363	K00660	CHS	chalcone synthase [EC:2.3.1.74]	AT5G13930.1
GWHGBDNU001364	K00660	CHS	chalcone synthase [EC:2.3.1.74]	AT5G13930.1
GWHGBDNU001365	K00660	CHS	chalcone synthase [EC:2.3.1.74]	AT5G13930.1
GWHGBDNU005263	K00660	CHS	chalcone synthase [EC:2.3.1.74]	AT5G13930.1
GWHGBDNU012867	K00660	CHS	chalcone synthase [EC:2.3.1.74]	AT5G13930.1
GWHGBDNU001001	K00660	CHS	chalcone synthase [EC:2.3.1.74]	AT5G13930.1
GWHGBDNU000433	K01859	CHI	chalcone isomerase [EC:5.5.1.6]	AT3G55120.1
GWHGBDNU010585	K00475	F3H	naringenin 3-dioxygenase [EC:1.14.11.9]	AT3G51240.1
GWHGBDNU003460	K13420	FLS2	LRR receptor-like serine/threonine-protein kinase FLS2 [EC:2.7.11.1]	AT5G46330.1
GWHGBDNU010179	K05278	FLS	flavonol synthase [EC:1.14.20.6]	AT5G08640.1
GWHGBDNU009409	K13083	F3'5'H	flavonoid 3',5'-hydroxylase [EC:1.14.14.81]	AT5G07990.1
GWHGBDNU009413	K13083	F3'5'H	flavonoid 3',5'-hydroxylase [EC:1.14.14.81]	AT5G07990.1
GWHGBDNU011303	K05280	F3'H	flavonoid 3'-monooxygenase [EC:1.14.14.82]	AT5G07990.1
GWHGBDNU014541	K05280	F3'H	flavonoid 3'-monooxygenase [EC:1.14.14.82]	AT5G07990.1
GWHGBDNU014544	K05280	F3'H	flavonoid 3'-monooxygenase [EC:1.14.14.82]	AT5G07990.1
GWHGBDNU015393	K05280	F3'H	flavonoid 3'-monooxygenase [EC:1.14.14.82]	AT5G07990.1
GWHGBDNU017312	K05280	F3'H	flavonoid 3'-monooxygenase [EC:1.14.14.82]	AT5G07990.1
GWHGBDNU010595	K00475	F3H	naringenin 3-dioxygenase [EC:1.14.11.9]	AT3G51240.1
GWHGBDNU003336	K13065	HCT	shikimate O-hydroxycinnamoyltransferase [EC:2.3.1.133]	None
GWHGBDNU008136	K13065	HCT	shikimate O-hydroxycinnamoyltransferase [EC:2.3.1.133]	AT5G48930.1
GWHGBDNU014437	K13065	HCT	shikimate O-hydroxycinnamoyltransferase [EC:2.3.1.133]	AT5G48930.1
GWHGBDNU012778	K09754	C3'H	5-O-(4-coumaroyl)-D-quinate 3'-monooxygenase [EC:1.14.14.96]	AT2G40890.1
GWHGBDNU000492	K00588	E2.1.1.104	caffeoyl-CoA O-methyltransferase [EC:2.1.1.104]	AT1G67980.1
GWHGBDNU014897	K00588	E2.1.1.104	caffeoyl-CoA O-methyltransferase [EC:2.1.1.104]	AT1G67980.1
GWHGBDNU014898	K00588	E2.1.1.104	caffeoyl-CoA O-methyltransferase [EC:2.1.1.104]	AT1G67980.1
GWHGBDNU014900	K00588	E2.1.1.104	caffeoyl-CoA O-methyltransferase [EC:2.1.1.104]	AT1G67980.1
GWHGBDNU016980	K00588	E2.1.1.104	caffeoyl-CoA O-methyltransferase [EC:2.1.1.104]	AT1G67980.1

## Sheet: Table S3
Table S3. Coexpression Relationship between key enzymes genes in flavonoid biosynthesis and transcription factor coding genes.
Enzyme ID	TF ID	Enzyme Family	TF Family
GWHGBDNU014900	GWHGBDNU001635	E2.1.1.104	HB
GWHGBDNU010861	GWHGBDNU004268	PAL	MADS
GWHGBDNU010861	GWHGBDNU000795	PAL	MYB
GWHGBDNU010861	GWHGBDNU004255	PAL	MADS
GWHGBDNU009413	GWHGBDNU009104	F3'5'H	NAC
GWHGBDNU009413	GWHGBDNU000933	F3'5'H	NAC
GWHGBDNU009413	GWHGBDNU006105	F3'5'H	MYB
GWHGBDNU009413	GWHGBDNU019156	F3'5'H	MYB
GWHGBDNU009413	GWHGBDNU005596	F3'5'H	NAC
GWHGBDNU009413	GWHGBDNU012166	F3'5'H	PLATZ
GWHGBDNU009413	GWHGBDNU017938	F3'5'H	C2H2
GWHGBDNU009413	GWHGBDNU008171	F3'5'H	C2C2
GWHGBDNU009413	GWHGBDNU008368	F3'5'H	NAC
GWHGBDNU009413	GWHGBDNU010572	F3'5'H	NAC
GWHGBDNU009413	GWHGBDNU005933	F3'5'H	MYB
GWHGBDNU001273	GWHGBDNU006223	CHS	C2H2
GWHGBDNU012867	GWHGBDNU018756	CHS	OFP
GWHGBDNU012867	GWHGBDNU018220	CHS	C2H2
GWHGBDNU012867	GWHGBDNU015890	CHS	MADS
GWHGBDNU012867	GWHGBDNU009006	CHS	C2C2
GWHGBDNU012867	GWHGBDNU017225	CHS	AP2
GWHGBDNU012867	GWHGBDNU005733	CHS	MADS
GWHGBDNU012867	GWHGBDNU018484	CHS	PLATZ
GWHGBDNU012867	GWHGBDNU008957	CHS	bHLH
GWHGBDNU012867	GWHGBDNU001843	CHS	HB
GWHGBDNU012867	GWHGBDNU012057	CHS	B3
GWHGBDNU012867	GWHGBDNU017566	CHS	AP2
GWHGBDNU012867	GWHGBDNU010406	CHS	HB
GWHGBDNU012867	GWHGBDNU016224	CHS	MADS
GWHGBDNU012867	GWHGBDNU012532	CHS	C2C2
GWHGBDNU012867	GWHGBDNU013617	CHS	bHLH
GWHGBDNU012867	GWHGBDNU008481	CHS	HB
GWHGBDNU012867	GWHGBDNU013785	CHS	GRF
GWHGBDNU012867	GWHGBDNU002529	CHS	OFP
GWHGBDNU012867	GWHGBDNU016338	CHS	AP2
GWHGBDNU012867	GWHGBDNU014483	CHS	HB
GWHGBDNU012867	GWHGBDNU011958	CHS	C3H
GWHGBDNU012867	GWHGBDNU017555	CHS	HB
GWHGBDNU012867	GWHGBDNU012438	CHS	NF-YC
GWHGBDNU012867	GWHGBDNU011736	CHS	B3
GWHGBDNU012867	GWHGBDNU003412	CHS	Tify
GWHGBDNU012867	GWHGBDNU005179	CHS	C2H2
GWHGBDNU012867	GWHGBDNU008373	CHS	C2C2
GWHGBDNU012867	GWHGBDNU017703	CHS	NAC
GWHGBDNU012867	GWHGBDNU008270	CHS	MYB
GWHGBDNU012867	GWHGBDNU014426	CHS	LOB
GWHGBDNU012867	GWHGBDNU000429	CHS	HB
GWHGBDNU012867	GWHGBDNU001069	CHS	MADS
GWHGBDNU012867	GWHGBDNU013716	CHS	C2H2
GWHGBDNU012867	GWHGBDNU019390	CHS	bHLH
GWHGBDNU012867	GWHGBDNU009709	CHS	C2C2
GWHGBDNU012867	GWHGBDNU000394	CHS	MYB
GWHGBDNU012867	GWHGBDNU016418	CHS	OFP
GWHGBDNU012867	GWHGBDNU005522	CHS	MADS
GWHGBDNU012867	GWHGBDNU010328	CHS	MYB
GWHGBDNU012867	GWHGBDNU010988	CHS	PLATZ
GWHGBDNU012867	GWHGBDNU019229	CHS	C2C2
GWHGBDNU012867	GWHGBDNU001747	CHS	GARP-G2-like
GWHGBDNU012867	GWHGBDNU016427	CHS	HB
GWHGBDNU012867	GWHGBDNU011535	CHS	MADS
GWHGBDNU012867	GWHGBDNU009986	CHS	B3
GWHGBDNU012867	GWHGBDNU019009	CHS	bHLH
GWHGBDNU012867	GWHGBDNU013592	CHS	MYB
GWHGBDNU012867	GWHGBDNU007891	CHS	MADS
GWHGBDNU012867	GWHGBDNU011811	CHS	C2H2
GWHGBDNU012867	GWHGBDNU004074	CHS	LOB
GWHGBDNU012867	GWHGBDNU005396	CHS	WRKY
GWHGBDNU012867	GWHGBDNU011733	CHS	MYB
GWHGBDNU012867	GWHGBDNU000223	CHS	TUB
GWHGBDNU012867	GWHGBDNU014377	CHS	C3H
GWHGBDNU012867	GWHGBDNU017925	CHS	HB
GWHGBDNU012867	GWHGBDNU016993	CHS	WRKY
GWHGBDNU012867	GWHGBDNU002332	CHS	bHLH
GWHGBDNU012867	GWHGBDNU011016	CHS	C2C2
GWHGBDNU012867	GWHGBDNU010431	CHS	MADS
GWHGBDNU012867	GWHGBDNU010894	CHS	MYB
GWHGBDNU012867	GWHGBDNU005769	CHS	LIM
GWHGBDNU012867	GWHGBDNU009859	CHS	zf-HD
GWHGBDNU001354	GWHGBDNU014806	CHS	AP2
GWHGBDNU001354	GWHGBDNU010275	CHS	GRAS
GWHGBDNU001354	GWHGBDNU016802	CHS	HB
GWHGBDNU001354	GWHGBDNU006364	CHS	bHLH
GWHGBDNU001354	GWHGBDNU008630	CHS	C2H2
GWHGBDNU001354	GWHGBDNU005362	CHS	MYB
GWHGBDNU001354	GWHGBDNU012112	CHS	AP2
GWHGBDNU001354	GWHGBDNU018015	CHS	MYB
GWHGBDNU001354	GWHGBDNU008429	CHS	GARP-G2-like
GWHGBDNU001354	GWHGBDNU003949	CHS	B3
GWHGBDNU001354	GWHGBDNU017923	CHS	C2C2
GWHGBDNU000492	GWHGBDNU009065	E2.1.1.104	C2H2
GWHGBDNU000492	GWHGBDNU011837	E2.1.1.104	WRKY
GWHGBDNU000492	GWHGBDNU014740	E2.1.1.104	MADS
GWHGBDNU010866	GWHGBDNU004255	PAL	MADS
GWHGBDNU000433	GWHGBDNU008075	CHI	AP2
GWHGBDNU000433	GWHGBDNU016362	CHI	NAC
GWHGBDNU000433	GWHGBDNU016720	CHI	AP2
GWHGBDNU000433	GWHGBDNU018531	CHI	NAC
GWHGBDNU000433	GWHGBDNU012237	CHI	NAC
GWHGBDNU007143	GWHGBDNU006547	4CL	TCP
GWHGBDNU007143	GWHGBDNU008429	4CL	GARP-G2-like
GWHGBDNU007143	GWHGBDNU011208	4CL	C2H2
GWHGBDNU007143	GWHGBDNU003949	4CL	B3
GWHGBDNU007143	GWHGBDNU017923	4CL	C2C2
GWHGBDNU014897	GWHGBDNU008075	E2.1.1.104	AP2
GWHGBDNU014897	GWHGBDNU016362	E2.1.1.104	NAC
GWHGBDNU014897	GWHGBDNU005153	E2.1.1.104	C2H2
GWHGBDNU014897	GWHGBDNU011996	E2.1.1.104	C2H2
GWHGBDNU014897	GWHGBDNU018531	E2.1.1.104	NAC
GWHGBDNU014897	GWHGBDNU011802	E2.1.1.104	C2H2
GWHGBDNU014897	GWHGBDNU012237	E2.1.1.104	NAC
GWHGBDNU001355	GWHGBDNU005362	CHS	MYB
GWHGBDNU001355	GWHGBDNU012112	CHS	AP2
GWHGBDNU001355	GWHGBDNU018015	CHS	MYB
GWHGBDNU001355	GWHGBDNU008429	CHS	GARP-G2-like
GWHGBDNU001355	GWHGBDNU003949	CHS	B3
GWHGBDNU001355	GWHGBDNU017923	CHS	C2C2
GWHGBDNU001033	GWHGBDNU001767	CHS	bHLH
GWHGBDNU011044	GWHGBDNU005596	PAL	NAC
GWHGBDNU011044	GWHGBDNU008368	PAL	NAC
GWHGBDNU011044	GWHGBDNU010572	PAL	NAC
GWHGBDNU011044	GWHGBDNU005933	PAL	MYB
GWHGBDNU011044	GWHGBDNU001455	PAL	MYB
GWHGBDNU012778	GWHGBDNU008368	C3'H	NAC
GWHGBDNU019408	GWHGBDNU008496	ACCase	HB
GWHGBDNU001001	GWHGBDNU001767	CHS	bHLH
GWHGBDNU009409	GWHGBDNU004436	F3'5'H	MYB
GWHGBDNU009409	GWHGBDNU007572	F3'5'H	MYB
GWHGBDNU010595	GWHGBDNU019390	F3H	bHLH
GWHGBDNU010595	GWHGBDNU000394	F3H	MYB
GWHGBDNU010595	GWHGBDNU000223	F3H	TUB
GWHGBDNU010595	GWHGBDNU014377	F3H	C3H
GWHGBDNU010595	GWHGBDNU010784	F3H	HB
GWHGBDNU010179	GWHGBDNU000394	FLS	MYB
GWHGBDNU010179	GWHGBDNU010328	FLS	MYB
GWHGBDNU010179	GWHGBDNU010988	FLS	PLATZ
GWHGBDNU010179	GWHGBDNU019229	FLS	C2C2
GWHGBDNU010179	GWHGBDNU001747	FLS	GARP-G2-like
GWHGBDNU010179	GWHGBDNU016427	FLS	HB
GWHGBDNU010179	GWHGBDNU009986	FLS	B3
GWHGBDNU010179	GWHGBDNU011811	FLS	C2H2
GWHGBDNU010179	GWHGBDNU005898	FLS	MADS
GWHGBDNU010179	GWHGBDNU005396	FLS	WRKY
GWHGBDNU010179	GWHGBDNU011733	FLS	MYB
GWHGBDNU010179	GWHGBDNU000223	FLS	TUB
GWHGBDNU010179	GWHGBDNU014377	FLS	C3H
GWHGBDNU010179	GWHGBDNU017925	FLS	HB
GWHGBDNU010179	GWHGBDNU016993	FLS	WRKY
GWHGBDNU010179	GWHGBDNU002332	FLS	bHLH
GWHGBDNU010179	GWHGBDNU005769	FLS	LIM
GWHGBDNU010179	GWHGBDNU009859	FLS	zf-HD
GWHGBDNU003336	GWHGBDNU001063	HCT	MADS
GWHGBDNU003336	GWHGBDNU009473	HCT	NAC
GWHGBDNU003336	GWHGBDNU001068	HCT	MADS
GWHGBDNU003336	GWHGBDNU002880	HCT	WRKY
GWHGBDNU003336	GWHGBDNU017470	HCT	Tify
GWHGBDNU014226	GWHGBDNU016418	ACCase	OFP
GWHGBDNU014226	GWHGBDNU004896	ACCase	HB
GWHGBDNU014226	GWHGBDNU011208	ACCase	C2H2
GWHGBDNU014226	GWHGBDNU003650	ACCase	HB
GWHGBDNU010585	GWHGBDNU002563	F3H	bZIP
GWHGBDNU010585	GWHGBDNU008902	F3H	WRKY
GWHGBDNU005263	GWHGBDNU005952	CHS	GRAS
GWHGBDNU010867	GWHGBDNU004255	PAL	MADS

## Sheet: Table S4
Table S4. Coexpression Relationship between key enzymes genes in flavonoid biosynthesis.
Enzyme A ID	Enzyme B ID	Enzyme A Family	Enzyme B Family
GWHGBDNU014900	GWHGBDNU009413	E2.1.1.104	F3'5'H
GWHGBDNU014900	GWHGBDNU011044	E2.1.1.104	PAL
GWHGBDNU014900	GWHGBDNU012778	E2.1.1.104	C3'H
GWHGBDNU014900	GWHGBDNU003336	E2.1.1.104	HCT
GWHGBDNU014900	GWHGBDNU009498	E2.1.1.104	C4H
GWHGBDNU010861	GWHGBDNU010866	PAL	PAL
GWHGBDNU010861	GWHGBDNU010867	PAL	PAL
GWHGBDNU011303	GWHGBDNU001364	F3'H	CHS
GWHGBDNU011303	GWHGBDNU001033	F3'H	CHS
GWHGBDNU011303	GWHGBDNU001001	F3'H	CHS
GWHGBDNU011303	GWHGBDNU001363	F3'H	CHS
GWHGBDNU011303	GWHGBDNU001365	F3'H	CHS
GWHGBDNU009413	GWHGBDNU011044	F3'5'H	PAL
GWHGBDNU009413	GWHGBDNU012778	F3'5'H	C3'H
GWHGBDNU001273	GWHGBDNU001354	CHS	CHS
GWHGBDNU012867	GWHGBDNU010595	CHS	F3H
GWHGBDNU012867	GWHGBDNU010179	CHS	FLS
GWHGBDNU001354	GWHGBDNU007143	CHS	4CL
GWHGBDNU001354	GWHGBDNU001355	CHS	CHS
GWHGBDNU001364	GWHGBDNU001033	CHS	CHS
GWHGBDNU001364	GWHGBDNU001001	CHS	CHS
GWHGBDNU001364	GWHGBDNU001363	CHS	CHS
GWHGBDNU001364	GWHGBDNU001365	CHS	CHS
GWHGBDNU000492	GWHGBDNU003336	E2.1.1.104	HCT
GWHGBDNU010866	GWHGBDNU010867	PAL	PAL
GWHGBDNU000433	GWHGBDNU014226	CHI	ACCase
GWHGBDNU007143	GWHGBDNU001355	4CL	CHS
GWHGBDNU001033	GWHGBDNU001001	CHS	CHS
GWHGBDNU001033	GWHGBDNU001363	CHS	CHS
GWHGBDNU001033	GWHGBDNU001365	CHS	CHS
GWHGBDNU011044	GWHGBDNU012778	PAL	C3'H
GWHGBDNU011044	GWHGBDNU009498	PAL	C4H
GWHGBDNU012778	GWHGBDNU009498	C3'H	C4H
GWHGBDNU001001	GWHGBDNU001363	CHS	CHS
GWHGBDNU001001	GWHGBDNU001365	CHS	CHS
GWHGBDNU001363	GWHGBDNU001365	CHS	CHS
